# Supplementary material for: In Vivo Genotoxicity and Toxicity Assessment of Sterigmatocystin Individually and in Mixture with Aflatoxin B1
Source: Toxins (Basel). 2023 Aug 3;15(8):491. doi: 10.3390/toxins15080491 (PMC10467059; doi:10.3390/toxins15080491)
Supplement: Supplementary file 1 [file toxins-15-00491-s001.zip]

Archive with 1 entries (1 files):
- toxins-2450767-supplementary.pdf
